# Supplementary material for: n-Butyl-2-cyanoacrylate tissue adhesive (Histoacryl) vs. subcuticular sutures for skin closure of Pfannenstiel incisions following cesarean delivery
Source: PLoS One. 2018 Sep 14;13(9):e0202074. doi: 10.1371/journal.pone.0202074 (PMC6157826; doi:10.1371/journal.pone.0202074)
Supplement: S1 File — (XLSX) [file pone.0202074.s001.xlsx]

## Sheet: Sheet1
method of suture	Age	>=35yrs	diabetics	HBP	immune disease	mutipara	prev_Csec	No of prevcsec	preprgnancy Wt	Height	weight at delivery	BMI	group_BMI	delivery <32wks	Gweeks at delivery (Wks)	Ix of cesarean	twin	disruption	<1cm disruption	>=1cm disruption	infection	VVS	vascularity	pigmentation	pliability	height
1	37	1	0	0	0	0	0	0	58	1.59	66	22.9421	2	0	37	2	0	0	0	0	0	4	0	2	1	1
1	30	0	0	0	0	1	1	1	60	1.6	72	23.4375	3	0	38	1	0	0	0	0	0	1	1	0	0	0
1	32	0	0	0	0	0	0	0	63	1.69	74.5	22.0581	2	0	39	1	0	0	0	0	0	1	0	1	0	0
1	35	1	1	0	0	1	1	1	73	1.62	79.7	27.8159	4	0	38	1	0	0	0	0	0	8	2	1	3	2
1	27	0	0	0	0	0	0	0	61.2	1.75	72	19.9837	2	0	39	1	0	0	0	0	0	5	1	0	3	1
1	34	0	0	0	0	0	0	0	48	1.63	65.8	18.0662	1	0	34	1	0	0	0	0	0	1	0	0	1	0
1	30	0	0	0	0	1	1	1	47.5	1.61	58.5	18.3249	1	0	38	1	0	1	0	1	0	2	1	0	1	0
1	33	0	0	0	0	0	0	0	49	1.53	58	20.9321	2	1	32	1	0	0	0	0	0	1	0	1	0	0
1	33	0	0	0	0	0	0	0	53	1.63	63.4	19.9481	2	0	39	1	0	0	0	0	0	1	0	1	0	0
1	36	1	0	0	0	1	1	1	73	1.66	82.6	26.4915	4	0	37	1	0	0	0	0	0	1	0	0	1	0
1	35	1	0	0	0	1	1	1	56	1.61	67.8	21.6041	2	0	38	1	0	1	1	0	0	2	0	1	1	0
1	32	0	0	1	0	0	0	0	66	1.58	77	26.4381	4	0	36	1	0	1	1	0	0	4	1	0	2	1
1	29	0	0	0	0	1	1	1	54	1.63	81	20.3244	2	0	38	1	0	0	0	0	0	1	0	0	1	0
1	34	0	0	0	0	1	1	1	68	1.63	85	25.5937	4	0	37	1	0	0	0	0	0	1	0	0	1	0
1	28	0	0	0	0	0	0	0	53	1.64	66.3	19.7055	2	0	39	1	0	0	0	0	0	1	0	0	1	0
1	31	0	0	0	0	0	0	0	46.5	1.56	57	19.1075	2	0	36	1	0	0	0	0	0	2	0	0	1	1
1	39	1	0	0	0	0	0	0	79	1.59	83.5	31.2488	4	0	38	1	0	0	0	0	0	2	0	0	2	0
1	32	0	0	0	0	1	0	0	58	1.63	73	21.83	2	0	39	2	0	0	0	0	0	2	1	0	1	0
1	32	0	0	0	0	0	0	0	49	1.61	61	18.9036	2	0	37	2	0	0	0	0	0	1	0	1	0	0
1	33	0	0	0	0	0	0	0	52	1.62	66.5	19.8141	2	0	38	1	0	0	0	0	0	1	0	0	1	0
1	27	0	0	0	0	0	0	0	62	1.57	78	25.1532	4	0	35	2	0	0	0	0	0	3	0	2	1	0
1	37	1	0	0	0	1	1	1	54.5	1.57	68.8	22.1104	2	0	38	1	0	0	0	0	0	3	1	0	1	1
1	30	0	0	1	0	0	0	0	67	1.5	79	29.7778	4	1	29	1	0	0	0	0	0	0	0	0	0	0
1	31	0	0	0	0	0	0	0	54	1.58	65	21.6311	2	0	40	2	0	0	0	0	0	1	0	1	0	0
1	34	0	0	0	0	1	1	1	52.6	1.5	72.5	23.3778	3	0	36	1	0	0	0	0	0	1	0	1	0	0
1	37	1	0	0	0	0	0	0	56	1.58	68.9	22.4323	2	0	38	1	0	0	0	0	0	1	1	0	0	0
1	33	0	0	0	0	1	1	1	52.6	1.54	60.4	22.1791	2	0	37	1	0	0	0	0	0	3	0	2	1	0
1	37	1	0	0	0	0	0	0	54	1.64	66	20.0773	2	0	38	2	0	0	0	0	0	1	0	0	1	0
1	32	0	0	0	0	0	0	0	58	1.62	66	22.1003	2	0	34	1	0	0	0	0	0	1	0	1	0	0
1	24	0	0	0	0	1	0	0	55	1.59	74.7	21.7555	2	0	38	1	0	0	0	0	0	1	0	0	1	0
1	33	0	0	0	0	1	1	1	62	1.61	74.6	23.9188	3	0	37	1	0	0	0	0	0	0	0	0	0	0
1	34	0	0	0	0	1	0	0	50.5	1.62	62	19.2425	2	0	37	1	0	0	0	0	0	1	0	0	1	0
1	35	1	0	0	0	1	0	0	59.5	1.64	72.5	22.1222	2	0	38	1	0	0	0	0	0	0	0	0	0	0
1	36	1	0	0	0	0	0	0	51	1.61	59	19.6752	2	0	38	1	0	1	0	1	0	5	1	0	3	1
1	38	1	0	0	0	0	0	0	64	1.6	78.7	25	4	0	37	1	0	0	0	0	0	4	1	0	3	0
1	39	1	0	0	0	0	0	0	45	1.51	56.2	19.736	2	0	35	1	0	1	0	1	0	7	1	0	4	2
1	33	0	0	0	0	0	0	0	53.5	1.56	63.4	21.9839	2	0	38	1	0	0	0	0	0	0	0	0	0	0
1	34	0	0	0	0	0	0	0	43	1.6	53.9	16.7969	1	0	38	1	0	0	0	0	0	2	0	2	0	0
1	31	0	0	0	0	1	1	1	48	1.57	66	19.4734	2	1	31	1	0	0	0	0	0	1	1	0	0	0
1	31	0	0	0	0	0	0	0	51	1.6	58.3	19.9219	2	0	35	1	0	0	0	0	0	2	0	2	0	0
1	46	1	0	0	0	0	0	0	66	1.65	76	24.2424	3	0	38	1	0	0	0	0	0	1	1	0	0	0
1	32	0	0	0	0	1	1	1	70	1.56	81.7	28.764	4	0	37	1	0	0	0	0	0	1	1	0	0	0
1	33	0	1	0	1	0	0	0	71	1.56	74.4	29.1749	4	1	26	1	0	0	0	0	0	2	0	1	1	0
1	32	0	0	0	0	0	0	0	57.6	1.7	71.2	19.9308	2	0	39	2	0	0	0	0	0	0	0	0	0	0
1	31	0	0	0	0	0	0	0	50.1	1.65	60	18.4022	1	1	27	1	1	0	0	0	0	0	0	0	0	0
1	31	0	0	0	0	0	0	0	48	1.6	63.2	18.75	2	0	38	1	0	0	0	0	0	1	1	0	0	0
1	24	0	0	0	0	0	0	0	62	1.63	79	23.3355	3	0	40	2	0	0	0	0	0	0	0	0	0	0
1	35	1	0	0	0	0	0	0	66	1.64	81	24.539	3	0	38	1	0	0	0	0	0	4	0	2	1	1
1	31	0	1	0	0	0	0	0	52	1.67	69	18.6453	2	0	38	1	0	0	0	0	0	1	1	0	0	0
1	29	0	0	0	0	0	0	0	57	1.63	63	21.4536	2	0	36	1	0	0	0	0	0	1	0	1	0	0
1	32	0	0	0	0	0	0	0	53	1.62	63	20.1951	2	0	35	1	0	0	0	0	0	8	2	1	3	2
1	33	0	0	0	0	1	1	1	45.9	1.69	76.6	16.0709	1	0	38	1	0	0	0	0	0	0	0	0	0	0
1	32	0	1	0	0	0	0	0	46.6	1.62	56	17.7564	1	0	38	2	1	0	0	0	0	5	1	0	3	1
1	32	0	0	0	0	0	0	0	43	1.61	54	16.5889	1	0	33	1	0	0	0	0	0	1	0	0	1	0
1	35	1	0	0	0	1	1	2	57	1.6	71	22.2656	2	0	38	1	0	0	0	0	0	2	1	0	1	0
1	33	0	0	0	0	1	1	1	54	1.63	66.3	20.3244	2	0	37	1	0	0	0	0	0	1	0	1	0	0
1	43	1	0	0	0	1	1	2	59	1.68	70	20.9042	2	0	37	1	0	0	0	0	0	1	0	1	0	0
1	30	0	0	0	0	0	0	0	52.8	1.51	61	23.1569	3	0	39	2	0	0	0	0	0	1	0	0	1	0
1	35	1	0	0	0	0	0	0	66	1.63	82	24.841	3	0	33	1	0	0	0	0	0	2	0	1	1	0
1	41	1	0	0	0	0	0	0	54	1.59	69.1	21.3599	2	0	38	2	0	1	0	1	0	0	0	0	0	0
1	38	1	0	0	0	0	0	0	56	1.64	67.5	20.8209	2	0	38	1	0	0	0	0	0	4	0	2	1	1
1	33	0	0	0	0	1	1	1	45	1.6	54	17.5781	1	0	37	1	0	0	0	0	0	1	1	0	0	0
1	33	0	1	0	0	1	1	1	55	1.63	66.4	20.7008	2	0	37	1	0	0	0	0	0	1	0	1	0	0
1	35	1	0	0	0	1	1	1	57	1.55	61	23.7253	3	1	32	1	0	0	0	0	0	8	2	1	3	2
1	31	0	0	0	0	0	0	0	68	1.55	74.3	28.3039	4	0	39	2	0	0	0	0	0	5	1	0	3	1
1	39	1	0	0	0	0	0	0	57	1.6	64	22.2656	2	0	36	1	1	0	0	0	0	1	0	0	1	0
1	27	0	0	1	0	0	0	0	47	1.57	62	19.0677	2	0	33	1	0	0	0	0	0	2	1	0	1	0
1	37	1	0	0	0	1	1	1	49	1.57	60	19.8791	2	0	38	1	0	0	0	0	0	1	0	1	0	0
1	34	0	0	0	0	1	1	1	59	1.55	66	24.5578	3	0	38	1	0	0	0	0	0	1	0	1	0	0
1	33	0	0	0	0	1	0	0	53.4	1.61	64.4	20.6011	2	0	37	1	0	0	0	0	0	1	0	0	1	0
1	34	0	0	1	0	0	0	0	58	1.66	70.1	21.048	2	1	31	1	0	0	0	0	0	2	0	1	1	0
1	23	0	0	0	0	0	0	0	60	1.61	82.5	23.1473	3	0	38	2	0	0	0	0	0	4	1	0	2	1
1	36	1	0	0	0	1	1	1	51.8	1.59	64	20.4897	2	0	37	1	0	0	0	0	0	1	0	0	1	0
1	35	1	0	0	0	0	0	0	67	1.65	84.2	24.6097	3	0	39	1	0	0	0	0	0	1	0	0	1	0
1	38	1	0	0	0	0	0	0	59	1.6	64.3	23.0469	3	0	40	2	0	0	0	0	0	1	0	0	1	0
1	34	0	0	0	0	0	0	0	52	1.54	63	21.9261	2	0	37	1	0	0	0	0	0	2	0	0	1	1
1	33	0	0	0	0	1	0	0	43	1.61	57	16.5889	1	0	39	2	0	0	0	0	0	2	0	0	2	0
1	34	0	0	0	0	1	0	0	53.9	1.58	63	21.5911	2	0	39	2	0	0	0	0	0	2	1	0	1	0
1	40	1	0	0	0	1	1	1	72	1.57	84.8	29.2101	4	0	37	1	0	0	0	0	0	1	0	1	0	0
1	35	1	0	0	0	0	0	0	38	1.48	49.9	17.3484	1	0	36	1	0	0	0	0	0	1	0	0	1	0
1	33	0	0	0	0	0	0	0	44	1.53	53.5	18.7962	2	0	36	1	0	0	0	0	0	3	0	2	1	0
1	36	1	0	0	0	0	0	0	67	1.66	86.7	24.3141	3	0	38	1	0	0	0	0	0	3	1	0	1	1
1	36	1	0	0	0	1	1	1	53.8	1.63	68	20.2492	2	1	32	1	0	0	0	0	0	0	0	0	0	0
1	33	0	0	0	0	1	1	1	66	1.66	83.6	23.9512	3	0	37	1	0	0	0	0	0	1	0	1	0	0
1	37	1	0	0	0	0	0	0	70	1.7	92	24.2215	3	0	38	2	0	0	0	0	0	1	0	1	0	0
1	33	0	0	0	0	0	0	0	52	1.54	62	21.9261	2	1	32	1	0	0	0	0	0	1	1	0	0	0
1	34	0	0	0	0	1	0	0	58	1.65	66	21.3039	2	0	38	2	0	0	0	0	0	3	0	2	1	0
1	41	1	0	0	0	1	1	1	50	1.57	62	20.2848	2	1	32	1	0	0	0	0	0	1	0	0	1	0
1	31	0	0	0	0	0	0	0	55	1.61	67.5	21.2183	2	0	38	1	0	0	0	0	0	1	0	1	0	0
1	36	1	0	1	0	0	0	0	60	1.54	76	25.2994	4	1	29	2	0	0	0	0	0	1	0	0	1	0
1	33	0	0	0	0	1	1	1	56.7	1.59	57.3	22.4279	2	0	38	1	0	0	0	0	0	0	0	0	0	0
1	38	1	0	0	0	1	1	1	67	1.58	72	26.8386	4	0	38	1	0	0	0	0	0	1	0	0	1	0
1	31	0	0	1	0	0	0	0	54	1.63	60.5	20.3244	2	1	25	2	0	0	0	0	0	0	0	0	0	0
1	38	1	0	0	0	1	1	1	60.3	1.63	67	22.6956	2	0	38	1	0	0	0	0	0	5	1	0	3	1
1	31	0	0	0	0	1	1	1	68	1.65	79	24.977	4	0	36	1	0	0	0	0	0	4	1	0	3	0
1	32	0	0	0	0	0	0	0	50	1.63	64	18.8189	2	0	38	2	0	0	0	0	0	7	1	0	4	2
1	35	1	0	0	0	0	0	0	52	1.65	60	19.1001	2	1	32	1	0	0	0	0	0	0	0	0	0	0
1	33	0	0	0	0	1	1	1	50	1.62	61	19.052	2	0	39	1	0	0	0	0	0	2	0	2	0	0
1	44	1	0	0	0	1	1	1	59	1.63	69	22.2063	2	0	37	1	0	0	0	0	0	1	1	0	0	0
1	38	1	0	0	0	0	0	0	47	1.61	58	18.132	1	0	39	2	0	0	0	0	0	2	0	2	0	0
1	34	0	0	0	0	1	1	1	58	1.55	69	24.1415	3	0	36	1	0	0	0	0	0	1	1	0	0	0
1	36	1	0	0	0	1	1	1	57	1.7	67.6	19.7232	2	0	36	1	0	0	0	0	0	1	1	0	0	0
1	36	1	0	0	0	0	0	0	61	1.7	87.6	21.1073	2	0	39	1	0	0	0	0	0	2	0	1	1	0
1	37	1	0	0	0	0	0	0	57	1.54	67	24.0344	3	0	38	2	0	0	0	0	0	0	0	0	0	0
1	35	1	0	0	0	0	0	0	49	1.62	65	18.6709	2	0	37	2	0	0	0	0	0	0	0	0	0	0
1	33	0	0	0	0	0	0	0	60	1.65	79	22.0386	2	0	37	1	0	0	0	0	0	1	1	0	0	0
1	28	0	0	0	0	0	0	0	51	1.55	58	21.2279	2	0	35	1	0	0	0	0	0	0	0	0	0	0
1	31	0	0	1	0	1	1	1	55.2	1.56	65.3	22.6824	2	0	37	1	0	0	0	0	0	4	0	2	1	1
1	34	0	0	0	0	1	1	1	43	1.57	50.9	17.4449	1	0	38	1	0	0	0	0	0	1	1	0	0	0
1	36	1	0	0	0	1	1	1	47	1.57	57	19.0677	2	0	37	1	0	0	0	0	0	1	0	1	0	0
1	40	1	0	0	0	0	0	0	53	1.58	64.5	21.2306	2	0	37	1	0	0	0	0	0	8	2	1	3	2
1	35	1	0	0	0	0	0	0	64	1.6	75	25	4	1	29	1	0	0	0	0	0	0	0	0	0	0
1	37	1	0	0	0	1	1	1	62.4	1.68	80	22.1088	2	0	37	1	0	0	0	0	0	5	1	0	3	1
1	34	0	0	0	0	0	0	0	53	1.66	62.1	19.2336	2	0	37	1	0	0	0	0	0	1	0	0	1	0
1	30	0	0	0	0	0	0	0	51	1.6	63.6	19.9219	2	0	38	1	0	0	0	0	0	2	1	0	1	0
1	35	1	0	0	0	1	1	2	46	1.58	50.9	18.4265	1	0	39	1	0	0	0	0	0	1	0	1	0	0
1	39	1	0	0	0	1	1	2	54	1.55	65	22.4766	2	0	35	1	0	0	0	0	0	1	0	1	0	0
1	33	0	0	0	0	1	1	1	56.5	1.64	70	21.0068	2	0	36	1	0	0	0	0	0	1	0	0	1	0
1	35	1	0	0	0	0	0	0	43	1.58	54.8	17.2248	1	0	39	1	0	0	0	0	0	2	0	1	1	0
1	39	1	0	0	0	1	1	2	62	1.6	74	24.2188	3	0	36	1	0	0	0	0	0	0	0	0	0	0
1	31	0	0	0	0	0	0	0	53	1.65	65	19.4674	2	0	39	2	0	0	0	0	0	4	0	2	1	1
1	31	0	0	0	0	0	0	0	59	1.67	68	21.1553	2	0	36	1	0	0	0	0	0	1	1	0	0	0
1	29	0	0	0	0	0	0	0	44	1.54	60.1	18.5529	2	0	37	2	0	0	0	0	0	1	0	1	0	0
1	32	0	0	0	0	1	0	0	58.4	1.64	67	21.7133	2	0	39	1	0	0	0	0	0	8	2	1	3	2
1	35	1	0	1	1	1	1	1	51	1.67	65.3	18.2868	1	0	37	1	0	0	0	0	0	5	1	0	3	1
1	38	1	0	0	0	1	0	0	57	1.54	67.7	24.0344	3	0	38	1	0	0	0	0	0	1	0	0	1	0
1	28	0	0	0	0	0	0	0	56	1.69	65.6	19.6072	2	0	39	2	0	0	0	0	0	2	1	0	1	0
1	33	0	0	0	0	1	1	1	63	1.75	79	20.5714	2	0	35	1	0	0	0	0	0	1	0	1	0	0
1	35	1	0	1	0	0	0	0	66	1.56	75.2	27.1203	4	0	35	1	0	0	0	0	0	1	0	1	0	0
1	35	1	0	0	0	1	1	1	52	1.58	64	20.83	2	0	38	1	0	0	0	0	0	1	0	0	1	0
1	34	0	0	0	0	1	1	1	52	1.62	61.5	19.8141	2	0	38	1	0	0	0	0	0	2	0	1	1	0
1	37	1	0	0	0	0	0	0	59	1.58	65.7	23.634	3	0	38	1	0	0	0	0	0	4	1	0	2	1
1	29	0	0	0	0	0	0	0	47	1.56	62.5	19.313	2	0	37	1	0	0	0	0	0	1	0	0	1	0
1	30	0	0	0	0	0	0	0	56	1.65	67	20.5693	2	0	38	1	0	0	0	0	0	1	0	0	1	0
1	42	1	0	0	0	0	0	0	61.6	1.67	71.3	22.0876	2	0	38	2	0	0	0	0	0	1	0	0	1	0
1	37	1	0	0	0	1	1	1	45	1.62	53	17.1468	1	0	34	1	0	0	0	0	0	2	0	0	1	1
1	33	0	0	0	0	0	0	0	51	1.62	63	19.433	2	0	33	2	0	0	0	0	0	2	0	0	2	0
1	32	0	0	0	0	0	0	0	49	1.57	66.9	19.8791	2	0	38	1	0	0	0	0	0	2	1	0	1	0
1	30	0	0	0	0	1	1	1	45	1.53	58	19.2234	2	1	29	1	0	0	0	0	0	1	0	1	0	0
1	41	1	0	1	0	1	1	1	66	1.71	81	22.571	2	1	27	1	0	0	0	0	0	1	0	0	1	0
1	40	1	1	0	0	0	0	0	66	1.67	82.5	23.6652	3	0	39	1	0	0	0	0	0	3	0	2	1	0
1	36	1	0	0	0	1	0	0	43	1.53	48.4	18.369	1	0	36	1	0	0	0	0	0	3	1	0	1	1
1	38	1	0	0	0	0	0	0	63	1.73	75.2	21.0498	2	0	39	1	0	0	0	0	0	0	0	0	0	0
1	34	0	0	0	0	0	0	0	64	1.6	75.9	25	4	0	38	1	0	0	0	0	0	1	0	1	0	0
1	40	1	0	1	0	0	0	0	72	1.59	78	28.4799	4	0	38	1	0	0	0	0	0	1	0	1	0	0
1	31	0	0	0	0	0	0	0	54	1.67	65	19.3625	2	0	39	2	0	0	0	0	0	1	1	0	0	0
1	34	0	0	0	0	1	1	1	54.8	1.65	66	20.1286	2	0	37	1	0	0	0	0	1	3	0	2	1	0
1	39	1	0	0	0	0	0	0	58	1.66	69	21.048	2	0	38	1	0	0	0	0	0	1	0	0	1	0
1	32	0	0	0	0	1	1	1	58	1.67	68.4	20.7967	2	0	37	1	0	0	0	0	0	1	0	1	0	0
1	31	0	0	0	0	0	0	0	49	1.61	60	18.9036	2	1	32	1	0	0	0	0	0	1	0	0	1	0
1	33	0	0	0	0	0	0	0	55.6	1.66	67.5	20.1771	2	0	38	1	0	0	0	0	0	0	0	0	0	0
1	33	0	0	0	0	1	0	0	95	1.64	94.3	35.3212	4	0	39	2	0	0	0	0	0	1	0	0	1	0
1	35	1	1	0	0	0	0	0	51	1.56	65	20.9566	2	1	28	1	0	0	0	0	0	0	0	0	0	0
1	35	1	0	0	0	0	0	0	49.3	1.65	57	18.1084	1	1	26	1	0	0	0	0	0	5	1	0	3	1
1	35	1	1	0	0	0	0	0	52	1.52	77.8	22.5069	2	0	38	2	0	0	0	0	0	4	1	0	3	0
1	32	0	0	0	0	0	0	0	56	1.67	70	20.0796	2	0	37	2	0	0	0	0	0	7	1	0	4	2
1	37	1	0	0	0	1	0	0	120	1.65	135	44.0771	4	1	27	1	0	0	0	0	0	0	0	0	0	0
1	33	0	0	0	0	1	1	1	66	1.68	73	23.3844	3	0	38	1	0	0	0	0	0	2	0	2	0	0
1	36	1	0	0	0	1	1	1	50	1.59	63	19.7777	2	0	39	1	0	0	0	0	0	1	1	0	0	0
1	35	1	0	0	0	0	0	0	55.4	1.59	68.8	21.9137	2	0	38	1	0	0	0	0	0	2	0	2	0	0
1	31	0	1	0	0	1	1	1	58.1	1.62	73	22.1384	2	0	37	1	0	0	0	0	0	1	1	0	0	0
1	37	1	0	0	0	1	1	1	49	1.69	57	17.1563	1	0	37	1	0	0	0	0	0	1	1	0	0	0
1	36	1	0	0	0	0	0	0	60	1.68	80	21.2585	2	0	39	2	0	0	0	0	0	2	0	1	1	0
1	33	0	1	1	0	0	0	0	49	1.58	56.3	19.6283	2	1	30	1	0	0	0	0	0	0	0	0	0	0
1	34	0	0	0	0	0	0	0	46	1.5	57	20.4444	2	0	34	1	0	0	0	0	0	0	0	0	0	0
1	18	0	0	0	0	0	0	0	67	1.58	71	26.8386	4	1	29	1	0	0	0	0	0	1	1	0	0	0
1	35	1	0	0	0	1	1	1	64	1.76	85	20.6612	2	0	37	1	0	0	0	0	0	0	0	0	0	0
1	45	1	0	0	0	1	1	2	50	1.61	61	19.2894	2	0	38	1	0	0	0	0	0	4	0	2	1	1
1	27	0	0	0	0	0	0	0	46	1.6	55	17.9688	1	0	34	1	0	0	0	0	0	1	1	0	0	0
1	36	1	1	0	0	0	0	0	65	1.61	84	25.0762	4	0	39	2	0	0	0	0	0	1	0	1	0	0
1	36	1	0	0	0	0	0	0	51	1.58	56	20.4294	2	0	39	1	0	0	0	0	0	8	2	1	3	2
1	32	0	0	0	0	0	0	0	61	1.63	75	22.9591	3	0	34	1	0	0	0	0	0	0	0	0	0	0
1	41	1	0	1	0	0	0	0	68	1.68	85	24.093	3	0	39	2	0	0	0	0	0	5	1	0	3	1
1	33	0	0	0	0	0	0	0	43.3	1.55	48.3	18.0229	1	0	37	2	0	0	0	0	0	1	0	0	1	0
1	34	0	0	0	0	1	0	0	56	1.63	65	21.0772	2	0	38	1	0	0	0	0	0	2	1	0	1	0
1	31	0	1	0	0	1	1	2	64	1.63	71.6	24.0882	3	0	37	1	0	0	0	0	0	1	0	1	0	0
1	31	0	0	0	0	0	0	0	61	1.68	78	21.6128	2	0	38	1	0	0	0	0	0	1	0	1	0	0
1	31	0	0	0	0	0	0	0	60	1.71	78.6	20.5191	2	0	35	1	0	0	0	0	0	1	0	0	1	0
1	31	0	0	0	0	0	0	0	46	1.52	60.7	19.91	2	0	34	1	0	0	0	0	0	2	0	1	1	0
1	35	1	0	0	0	0	0	0	59	1.68	62	20.9042	2	0	34	1	0	0	0	0	0	0	0	0	0	0
1	33	0	0	0	0	1	0	0	57	1.7	62.6	19.7232	2	1	27	1	0	0	0	0	0	4	0	2	1	1
1	27	0	0	0	0	0	0	0	49	1.46	57	22.9874	3	0	38	2	0	0	0	0	0	1	1	0	0	0
1	33	0	0	0	0	1	1	1	54	1.6	61.8	21.0938	2	0	39	1	0	0	0	0	0	1	0	1	0	0
1	29	0	0	0	0	1	1	1	61	1.53	65.2	26.0584	4	1	30	1	0	0	0	0	0	8	2	1	3	2
1	39	1	1	0	0	0	0	0	61	1.66	69.3	22.1367	2	0	37	1	0	0	0	0	0	5	1	0	3	1
1	30	0	0	0	0	1	1	1	50.3	1.62	63	19.1663	2	0	38	1	0	0	0	0	0	1	0	0	1	0
1	34	0	0	0	0	1	1	1	49	1.6	57	19.1406	2	0	38	1	0	0	0	0	0	2	1	0	1	0
1	36	1	0	0	0	0	0	0	50	1.67	66.3	17.9282	1	0	40	1	0	0	0	0	0	1	0	1	0	0
1	38	1	0	0	0	1	1	1	48	1.53	58	20.5049	2	0	38	1	0	0	0	0	0	1	0	1	0	0
1	29	0	0	0	0	0	0	0	54	1.63	69.5	20.3244	2	0	40	2	0	0	0	0	0	1	0	0	1	0
1	37	1	0	0	0	1	1	1	60	1.62	72	22.8624	2	0	37	1	0	0	0	0	0	2	0	1	1	0
1	32	0	0	0	0	0	0	0	50.6	1.61	60.2	19.5209	2	0	33	1	0	0	0	0	0	4	1	0	2	1
1	31	0	0	0	0	0	0	0	50	1.65	60	18.3655	1	0	35	1	0	0	0	0	0	1	0	0	1	0
1	40	1	0	0	0	1	1	1	58	1.66	70	21.048	2	0	36	1	0	0	0	0	0	1	0	0	1	0
1	35	1	0	0	0	1	1	1	47	1.58	56.3	18.8271	2	1	32	1	0	0	0	0	0	1	0	0	1	0
1	33	0	0	0	0	1	1	1	42	1.57	47.5	17.0392	1	0	38	1	0	0	0	0	0	2	0	0	1	1
1	37	1	0	0	0	0	0	0	70	1.73	81	23.3887	3	0	37	1	0	0	0	0	0	2	0	0	2	0
1	37	1	0	0	0	1	1	1	51	1.6	58	19.9219	2	0	35	1	0	0	0	0	0	2	1	0	1	0
1	33	0	0	0	0	0	0	0	55	1.62	71	20.9572	2	0	40	2	0	0	0	0	0	1	0	1	0	0
1	33	0	0	1	0	1	1	1	53.8	1.62	67	20.4999	2	0	38	1	0	0	0	0	0	1	0	0	1	0
1	29	0	0	0	0	0	0	0	49	1.59	61.5	19.3821	2	0	38	2	0	0	0	0	0	3	0	2	1	0
1	33	0	0	0	0	0	0	0	58	1.71	64.3	19.8352	2	0	39	1	0	0	0	0	0	3	1	0	1	1
1	32	0	0	0	0	1	0	0	47	1.55	57.3	19.563	2	1	26	1	0	0	0	0	0	0	0	0	0	0
1	34	0	0	0	0	0	0	0	50	1.63	62	18.8189	2	0	36	1	0	0	0	0	0	1	0	1	0	0
1	33	0	0	0	0	1	1	1	58	1.72	70.6	19.6052	2	0	38	1	0	0	0	0	0	1	0	1	0	0
1	34	0	0	0	0	0	0	0	48	1.6	63	18.75	2	0	38	1	0	0	0	0	0	1	1	0	0	0
1	40	1	0	0	0	0	0	0	66.5	1.69	81	23.2835	3	0	37	1	0	0	0	0	0	3	0	2	1	0
1	36	1	0	0	0	0	0	0	52	1.65	64	19.1001	2	0	38	1	0	0	0	0	0	1	0	0	1	0
1	37	1	0	0	0	1	1	1	50	1.57	62	20.2848	2	0	38	1	0	0	0	0	0	1	0	1	0	0
2	36	1	0	0	0	0	0	0	47	1.63	55	17.6898	1	0	39	1	0	0	0	0	0	1	0	0	1	0
2	34	0	0	0	0	0	0	0	48.6	1.59	59.6	19.2239	2	0	39	2	0	0	0	0	0	0	0	0	0	0
2	29	0	0	1	0	1	0	0	62	1.63	77	23.3355	3	1	30	1	0	0	0	0	0	1	0	0	1	0
2	32	0	0	0	0	0	0	0	50	1.61	62	19.2894	2	0	39	1	0	0	0	0	0	0	0	0	0	0
2	38	1	0	0	0	1	1	1	56.9	1.64	75.7	21.1556	2	0	37	1	0	0	0	0	0	6	2	0	3	1
2	31	0	1	0	0	0	0	0	51	1.6	57.4	19.9219	2	0	39	1	0	0	0	0	0	4	1	0	3	0
2	34	0	0	0	0	0	0	0	63	1.6	90	24.6094	3	0	37	1	0	0	0	0	0	7	1	0	4	2
2	24	0	0	1	0	0	0	0	90	1.64	105	33.4622	4	0	39	2	0	0	0	0	0	0	0	0	0	0
2	37	1	0	0	0	1	1	2	61	1.6	69.5	23.8281	3	0	38	1	0	0	0	0	0	2	0	2	0	0
2	37	1	0	0	0	0	0	0	54	1.6	72	21.0938	2	0	37	2	0	0	0	0	0	2	1	1	0	0
2	33	0	0	0	0	1	1	1	57	1.6	72	22.2656	2	1	31	1	0	0	0	0	0	2	0	2	0	0
2	32	0	0	1	0	0	0	0	72	1.58	97	28.8415	4	0	33	1	0	0	0	0	0	1	1	0	0	0
2	30	0	0	0	0	1	0	0	50.2	1.54	66	21.1671	2	0	37	1	0	0	0	0	0	1	1	0	0	0
2	33	0	0	0	0	0	0	0	45	1.57	51	18.2563	1	0	40	2	0	0	0	0	0	2	0	1	1	0
2	38	1	0	0	0	0	0	0	63	1.61	69	24.3046	3	0	40	2	0	0	0	0	0	1	0	0	1	0
2	29	0	0	0	0	0	0	0	75	1.69	84	26.2596	4	0	40	1	0	0	0	0	0	0	0	0	0	0
2	35	1	0	0	0	0	0	0	72	1.65	89	26.4463	4	0	34	1	0	0	0	0	0	1	1	0	0	0
2	35	1	0	0	0	1	1	1	52	1.61	64.7	20.061	2	0	38	1	0	0	0	0	0	0	0	0	0	0
2	34	0	0	0	0	0	0	0	44	1.58	70.1	17.6254	1	0	38	1	1	0	0	0	0	4	0	2	1	1
2	28	0	0	0	0	1	0	0	59	1.61	68	22.7615	2	0	35	2	0	0	0	0	0	2	2	0	0	0
2	37	1	0	0	0	1	1	1	52	1.61	67	20.061	2	0	38	1	0	0	0	0	0	1	0	1	0	0
2	38	1	0	0	0	1	1	1	51	1.61	62.7	19.6752	2	0	38	1	0	0	0	0	0	8	2	1	3	2
2	35	1	0	0	0	0	0	0	50	1.49	65.7	22.5215	2	0	38	1	0	0	0	0	0	0	0	0	0	0
2	34	0	0	0	0	1	1	1	53	1.6	61	20.7031	2	0	37	1	0	0	0	0	0	5	1	0	3	1
2	40	1	1	0	0	1	1	1	75	1.63	93	28.2284	4	0	37	1	0	0	0	0	0	2	0	1	1	0
2	31	0	0	0	0	1	1	1	48	1.6	60.1	18.75	2	0	40	1	0	0	0	0	0	2	1	0	1	0
2	39	1	0	0	0	1	1	1	56.4	1.67	71	20.223	2	0	39	1	0	0	0	0	0	1	0	1	0	0
2	34	0	0	0	0	0	0	0	53	1.64	68.6	19.7055	2	0	40	1	0	0	0	0	0	1	0	1	0	0
2	36	1	0	1	0	0	0	0	62	1.67	81	22.231	2	0	39	2	0	0	0	0	0	1	0	0	1	0
2	31	0	0	0	0	0	0	0	61	1.72	78	20.6193	2	0	40	1	0	0	0	0	0	3	0	1	2	0
2	34	0	0	0	0	1	1	1	43	1.53	53	18.369	1	0	38	1	0	0	0	0	0	0	0	0	0	0
2	34	0	0	0	0	1	0	0	63	1.71	73	21.5451	2	0	38	1	0	0	0	0	0	4	0	2	1	1
2	31	0	0	0	0	0	0	0	52	1.72	62.8	17.5771	1	0	38	1	0	0	0	0	0	1	1	0	0	0
2	40	1	0	0	0	0	0	0	49	1.59	62.3	19.3821	2	0	39	2	0	0	0	0	0	1	0	1	0	0
2	33	0	0	0	0	0	0	0	58	1.64	70.2	21.5645	2	0	39	1	0	0	0	0	0	9	2	1	3	3
2	43	1	0	0	0	1	1	2	53	1.65	63.3	19.4674	2	0	36	1	0	0	0	0	0	5	1	0	3	1
2	29	0	0	0	0	0	0	0	45	1.55	57.5	18.7305	2	0	38	2	0	0	0	0	0	1	0	0	1	0
2	31	0	0	0	0	1	1	1	58	1.65	67	21.3039	2	0	39	1	0	0	0	0	0	2	1	0	1	0
2	37	1	0	0	0	1	0	0	61	1.67	68.3	21.8724	2	0	38	1	0	0	0	0	0	1	0	1	0	0
2	32	0	0	0	0	0	0	0	49	1.65	65	17.9982	1	0	40	2	0	0	0	0	0	1	0	1	0	0
2	32	0	0	0	0	1	1	1	63	1.65	86.7	23.1405	3	0	38	1	0	0	0	0	0	1	0	0	1	0
2	30	0	0	0	0	0	0	0	59.6	1.65	73	21.8916	2	0	38	1	0	0	0	0	0	2	0	1	1	0
2	41	1	0	0	0	1	0	0	67.1	1.62	77.2	25.5677	4	0	37	1	0	0	0	0	0	4	1	0	2	1
2	35	1	0	0	0	0	0	0	48	1.61	66.9	18.5178	2	0	38	1	0	0	0	0	0	1	0	0	1	0
2	38	1	0	0	0	1	1	1	45	1.55	53	18.7305	2	0	38	1	0	0	0	0	0	2	1	0	1	0
2	38	1	0	0	0	1	1	1	55	1.61	72	21.2183	2	0	38	1	0	0	0	0	0	1	0	0	1	0
2	33	0	0	0	0	0	0	0	50	1.62	76	19.052	2	0	40	2	0	0	0	0	0	2	0	0	1	1
2	36	1	0	0	0	1	0	0	54	1.61	65	20.8325	2	1	31	1	0	0	0	0	0	2	0	0	2	0
2	33	0	0	0	0	0	0	0	63	1.73	74	21.0498	2	0	38	2	0	0	0	0	0	2	1	0	1	0
2	39	1	0	0	0	0	0	0	50	1.65	57	18.3655	1	0	38	1	0	0	0	0	0	2	0	2	0	0
2	36	1	0	0	0	1	0	0	64.8	1.68	67.6	22.9592	3	0	38	1	0	0	0	0	0	1	0	0	1	0
2	34	0	0	0	0	0	0	0	45	1.63	59	16.937	1	0	41	2	0	0	0	0	0	3	0	2	1	0
2	44	1	0	0	0	0	0	0	56	1.52	69	24.2382	3	0	38	1	0	0	0	0	0	3	1	0	1	1
2	35	1	0	0	0	1	1	1	57.5	1.64	71.5	21.3786	2	0	37	1	0	0	0	0	0	0	0	0	0	0
2	36	1	0	0	0	0	0	0	58.7	1.69	69.8	20.5525	2	0	38	1	0	0	0	0	0	2	0	1	1	0
2	37	1	0	0	0	1	1	1	60	1.64	70.5	22.3081	2	0	38	1	0	0	0	0	0	1	0	1	0	0
2	39	1	0	0	0	1	1	1	63	1.59	72	24.9199	3	0	39	1	0	0	0	0	0	1	1	0	0	0
2	31	0	0	0	0	0	0	0	58	1.64	67	21.5645	2	0	40	1	0	0	0	0	0	3	0	2	1	0
2	29	0	0	0	0	0	0	0	50.5	1.65	62	18.5491	2	0	37	2	0	0	0	0	0	1	0	0	1	0
2	35	1	0	0	0	1	1	2	54	1.62	65.4	20.5761	2	0	38	1	0	0	0	0	0	2	0	1	0	1
2	37	1	0	0	0	1	1	1	54	1.63	58	20.3244	2	0	39	1	0	0	0	0	0	1	0	0	1	0
2	39	1	0	0	0	0	0	0	87	1.69	99.5	30.4611	4	0	38	1	0	0	0	0	0	0	0	0	0	0
2	34	0	0	0	0	1	0	0	56	1.68	68	19.8413	2	0	40	2	0	0	0	0	0	1	0	0	1	0
2	34	0	0	0	0	1	1	1	65	1.63	80.8	24.4646	3	0	38	1	0	0	0	0	0	0	0	0	0	0
2	38	1	0	0	0	1	1	1	54.7	1.65	67	20.0918	2	0	38	1	0	0	0	0	0	6	2	0	3	1
2	33	0	0	0	0	0	0	0	78	1.57	88	31.6443	4	0	39	2	0	0	0	0	0	4	1	0	3	0
2	40	1	0	0	0	1	0	0	50	1.57	59	20.2848	2	1	30	1	0	0	0	0	0	7	1	0	4	2
2	40	1	0	0	0	0	0	0	57	1.61	67.2	21.9899	2	0	38	1	0	0	0	0	0	0	0	0	0	0
2	35	1	0	0	0	0	0	0	55	1.58	69	22.0317	2	0	37	1	0	0	0	0	0	2	0	2	0	0
2	40	1	0	0	0	1	0	0	51	1.57	61	20.6905	2	0	40	2	0	0	0	0	0	2	1	1	0	0
2	33	0	0	0	0	0	0	0	54	1.63	65	20.3244	2	0	39	1	0	0	0	0	0	2	0	2	0	0
2	45	1	0	0	0	0	0	0	62	1.7	80	21.4533	2	0	38	1	0	0	0	0	0	1	1	0	0	0
2	39	1	0	0	0	1	1	1	60.5	1.67	73	21.6931	2	0	39	1	0	0	0	0	0	1	1	0	0	0
2	28	0	0	0	0	0	0	0	64	1.68	81	22.6757	2	0	40	1	0	0	0	0	0	2	0	1	1	0
2	38	1	0	0	0	1	1	1	58	1.66	73	21.048	2	0	38	1	0	0	0	0	0	1	0	0	0	1
2	33	0	0	0	0	0	0	0	81	1.65	90	29.7521	4	0	38	2	0	0	0	0	0	0	0	0	0	0
2	33	0	0	0	0	0	0	0	47	1.57	60	19.0677	2	0	38	1	0	0	0	0	0	1	1	0	0	0
2	38	1	0	0	0	0	0	0	46	1.64	62.3	17.1029	1	0	39	1	0	0	0	0	0	0	0	0	0	0
2	38	1	0	0	0	1	1	2	66	1.73	78	22.0522	2	0	39	1	0	0	0	0	0	4	0	2	1	1
2	34	0	0	0	0	0	0	0	60	1.58	68	24.0346	3	0	38	1	0	0	0	0	0	2	2	0	0	0
2	33	0	0	0	0	0	0	0	54	1.6	63.7	21.0938	2	0	39	2	0	0	0	0	0	1	0	1	0	0
2	38	1	0	0	0	0	0	0	55	1.61	64	21.2183	2	0	38	2	0	0	0	0	0	8	2	1	3	2
2	36	1	0	0	0	0	0	0	65	1.73	76.9	21.7181	2	0	38	1	0	0	0	0	0	0	0	0	0	0
2	38	1	0	0	0	1	1	1	60	1.61	71	23.1473	3	0	39	1	0	0	0	0	0	5	1	0	3	1
2	35	1	0	0	0	0	0	0	60	1.61	71	23.1473	3	0	38	1	0	0	0	0	0	2	0	1	1	0
2	32	0	0	0	0	0	0	0	61	1.56	76	25.0657	4	0	39	2	0	0	0	0	0	2	1	0	1	0
2	34	0	0	0	0	0	0	0	50	1.59	70.4	19.7777	2	0	39	2	0	0	0	0	0	1	0	1	0	0
2	35	1	0	0	0	0	0	0	49	1.57	61	19.8791	2	0	33	1	0	0	0	0	0	1	0	1	0	0
2	31	0	1	0	0	0	0	0	56	1.63	78	21.0772	2	0	39	2	0	0	0	0	0	1	0	0	1	0
2	36	1	0	0	0	1	1	1	46	1.44	57	22.1836	2	0	37	1	1	0	0	0	0	3	0	1	2	0
2	41	1	1	1	0	0	0	0	96	1.65	93	35.2617	4	0	38	1	0	0	0	0	0	0	0	0	0	0
2	30	0	0	0	0	1	1	1	64	1.63	83	24.0882	3	0	39	1	0	0	0	0	0	4	0	2	1	1
2	34	0	0	0	0	0	0	0	57	1.67	68	20.4382	2	0	38	1	0	0	0	0	0	1	1	0	0	0
2	32	0	0	0	0	1	0	0	46	1.64	51.6	17.1029	1	1	26	1	0	0	0	0	0	1	0	1	0	0
2	35	1	0	0	0	1	1	2	70	1.56	89.2	28.764	4	0	39	1	0	0	0	0	0	9	2	1	3	3
2	32	0	0	0	0	1	1	1	47.3	1.65	59	17.3737	1	1	30	1	0	0	0	0	0	5	1	0	3	1
2	38	1	0	0	0	1	0	0	42.3	1.57	54.7	17.1609	1	0	39	1	0	0	0	0	0	1	0	0	1	0
2	40	1	0	0	0	1	1	1	64	1.56	82.2	26.2985	4	1	23	1	0	0	0	0	0	2	1	0	1	0
2	39	1	0	0	0	1	1	1	58	1.56	69.4	23.833	3	0	39	1	0	0	0	0	0	1	0	1	0	0
2	28	0	0	0	0	0	0	0	62	1.6	75.4	24.2188	3	0	37	1	0	0	0	0	0	2	1	1	0	0
2	32	0	0	0	0	1	1	1	45	1.62	47	17.1468	1	1	28	1	0	0	0	0	0	1	0	0	1	0
2	34	0	0	0	0	0	0	0	50	1.56	58	20.5457	2	0	36	1	0	0	0	0	0	2	0	1	1	0
2	33	0	0	0	0	0	0	0	58	1.64	71	21.5645	2	0	40	1	0	0	0	0	0	4	1	0	2	1
2	38	1	0	0	0	1	1	1	50	1.58	66.5	20.0288	2	0	38	1	0	0	0	0	0	1	0	0	1	0
2	32	0	0	0	0	0	0	0	51.5	1.67	62	18.4661	2	0	38	1	1	0	0	0	0	2	0	1	1	0
2	36	1	0	0	0	0	0	0	45	1.53	58	19.2234	2	0	40	2	0	0	0	0	0	1	0	0	1	0
2	38	1	0	0	0	1	0	0	52	1.65	65	19.1001	2	0	35	1	0	0	0	0	0	2	0	0	1	1
2	36	1	0	0	0	1	0	0	50	1.63	62	18.8189	2	1	27	1	0	0	0	0	0	2	0	0	2	0
2	41	1	0	0	0	1	1	1	55	1.56	70.3	22.6003	2	1	32	1	0	0	0	0	0	2	1	0	1	0
2	36	1	0	0	0	0	0	0	61	1.71	79.6	20.8611	2	0	38	1	0	0	0	0	0	2	0	1	1	0
2	34	0	0	0	0	0	0	0	51	1.59	61	20.1733	2	0	38	1	0	0	0	0	0	1	0	0	1	0
2	43	1	0	0	0	1	0	0	52	1.62	64	19.8141	2	0	37	1	0	0	0	0	0	3	0	2	1	0
2	35	1	1	0	0	0	0	0	72.2	1.61	77	27.8539	4	1	32	1	0	0	0	0	0	3	1	0	1	1
2	36	1	0	0	0	0	0	0	54	1.6	66	21.0938	2	0	38	1	0	0	0	0	0	0	0	0	0	0
2	34	0	0	1	0	0	0	0	41	1.6	58	16.0156	1	1	31	2	0	0	0	0	0	2	0	1	0	1
2	32	0	0	0	0	0	0	0	45.8	1.61	55	17.6691	1	0	34	2	0	0	0	0	0	1	0	1	0	0
2	38	1	1	0	0	1	0	0	68	1.57	82	27.5873	4	0	39	2	0	0	0	0	0	1	1	0	0	0
2	30	0	0	0	0	1	0	0	67	1.66	72	24.3141	3	0	37	1	0	0	0	0	0	3	0	2	1	0
2	35	1	0	0	0	0	0	0	49	1.59	59.7	19.3821	2	0	37	2	0	0	0	0	0	1	0	0	1	0
2	24	0	0	0	0	0	0	0	55	1.69	77	19.257	2	0	37	2	1	0	0	0	0	1	0	1	0	0
2	31	0	0	0	0	1	1	1	46.3	1.55	56	19.2716	2	0	37	1	0	0	0	0	0	1	0	0	1	0
2	24	0	0	0	0	0	0	0	60	1.65	74	22.0386	2	0	38	1	0	0	0	0	0	0	0	0	0	0
2	32	0	0	0	0	0	0	0	47	1.55	53	19.563	2	0	39	1	0	0	0	0	0	1	0	0	1	0
2	36	1	0	0	0	1	1	1	68	1.59	76	26.8977	4	0	39	1	0	0	0	0	0	0	0	0	0	0
2	33	0	0	0	0	0	0	0	65.2	1.66	77.5	23.6609	3	0	38	1	0	0	0	0	0	6	2	0	3	1
2	37	1	0	0	0	1	1	1	80	1.68	93	28.3447	4	1	32	1	0	0	0	0	0	4	1	0	3	0
2	34	0	0	0	0	0	0	0	55	1.65	79	20.202	2	0	40	2	0	0	0	0	0	7	1	0	4	2
2	30	0	0	0	0	0	0	0	52	1.65	63.6	19.1001	2	0	37	1	0	0	0	0	0	0	0	0	0	0
2	34	0	0	0	0	0	0	0	52	1.64	68	19.3337	2	0	40	2	0	0	0	0	0	2	0	2	0	0
2	32	0	0	0	0	0	0	0	45	1.57	60.5	18.2563	1	0	39	1	0	0	0	0	0	2	1	1	0	0
2	34	0	0	0	0	0	0	0	49	1.65	61.1	17.9982	1	0	39	1	0	0	0	0	0	2	0	2	0	0
2	42	1	0	0	0	0	0	0	52	1.61	62	20.061	2	0	40	2	0	0	0	0	0	1	1	0	0	0
2	38	1	0	0	0	1	1	1	66	1.65	83	24.2424	3	1	30	2	0	0	0	0	0	1	1	0	0	0
2	31	0	0	0	0	0	0	0	58	1.62	63	22.1003	2	0	39	1	0	0	0	0	0	2	0	1	1	0
2	24	0	0	0	0	0	0	0	52	1.64	80	19.3337	2	0	39	2	0	0	0	0	0	1	0	0	1	0
2	38	1	0	0	0	1	1	1	59	1.51	65	25.8761	4	1	26	1	0	0	0	0	0	0	0	0	0	0
2	31	0	0	0	0	1	1	1	45	1.56	58.7	18.4911	2	0	39	1	0	0	0	0	0	1	1	0	0	0
2	26	0	0	0	0	0	0	0	54	1.66	67.7	19.5965	2	0	37	1	0	0	0	0	0	0	0	0	0	0
2	30	0	0	1	0	0	0	0	54	1.6	64.5	21.0938	2	1	32	1	0	0	0	0	0	4	0	2	1	1
2	33	0	0	0	0	1	1	1	57.5	1.65	70	21.1203	2	0	38	1	0	0	0	0	0	2	1	0	0	1
2	33	0	0	0	0	0	0	0	64	1.56	75	26.2985	4	0	39	1	0	0	0	0	0	1	0	1	0	0
2	34	0	0	0	0	1	1	1	48	1.55	69.3	19.9792	2	0	38	1	0	0	0	0	0	8	2	1	3	2
2	38	1	0	0	0	0	0	0	68	1.6	73.5	26.5625	4	0	38	1	0	0	0	0	0	0	0	0	0	0
2	41	1	0	0	0	0	0	0	65.5	1.67	86	23.486	3	0	39	1	0	0	0	0	0	5	1	0	3	1
2	34	0	0	0	0	0	0	0	62	1.65	76	22.7732	2	1	24	1	0	0	0	0	0	2	1	0	1	0
2	32	0	0	0	0	0	0	0	50	1.61	66	19.2894	2	0	35	1	0	0	0	0	0	2	1	0	1	0
2	26	0	0	0	0	0	0	0	45	1.56	57.2	18.4911	2	0	36	2	0	0	0	0	0	1	0	1	0	0
2	26	0	0	0	0	0	0	0	72	1.56	77.7	29.5858	4	0	41	2	0	0	0	0	0	1	0	1	0	0
2	35	1	0	0	0	0	0	0	84	1.61	91.2	32.4062	4	0	38	2	0	0	0	0	0	1	0	0	1	0
2	35	1	1	0	0	1	1	2	53	1.55	53	22.0604	2	1	27	1	0	0	0	0	0	3	0	2	1	0
2	30	0	0	0	0	1	1	1	51	1.64	65	18.9619	2	0	38	1	0	0	0	0	0	0	0	0	0	0
2	45	1	1	0	0	1	1	1	58	1.6	67	22.6562	2	0	38	1	0	0	0	0	0	4	0	2	1	1
2	36	1	0	0	0	1	1	1	58	1.67	74	20.7967	2	0	38	1	0	0	0	0	1	1	1	0	0	0
2	34	0	1	0	0	0	1	1	47	1.52	50	20.3428	2	0	36	2	0	0	0	0	0	1	0	1	0	0
2	38	1	0	0	0	0	0	0	48	1.62	57	18.2899	1	0	38	1	0	0	0	0	0	9	2	1	3	3
2	30	0	0	0	0	0	0	0	56	1.65	79	20.5693	2	0	38	1	0	0	0	0	0	5	1	0	3	1
2	36	1	0	0	0	0	0	0	60	1.64	81.1	22.3081	2	0	38	1	0	0	0	0	0	1	0	0	1	0
2	32	0	0	0	0	0	0	0	47.8	1.6	57	18.6719	2	1	27	1	0	0	0	0	0	2	1	0	1	0
2	34	0	0	0	0	0	0	0	63	1.76	82	20.3383	2	0	39	2	0	0	0	0	0	1	0	1	0	0
2	32	0	1	0	0	1	1	2	102	1.7	111	35.2941	4	0	38	1	0	0	0	0	0	2	1	1	0	0
2	35	1	0	0	0	0	0	0	46.4	1.57	59	18.8243	2	1	23	1	0	0	0	0	0	1	0	0	1	0
2	41	1	0	0	0	1	1	1	82	1.68	105	29.0533	4	0	39	1	0	0	0	0	0	2	0	1	1	0
2	40	1	0	0	0	0	0	0	58	1.63	62	21.83	2	0	33	1	0	0	0	0	0	4	1	0	2	1
2	34	0	0	0	1	1	1	1	47	1.63	61	17.6898	1	0	37	1	0	0	0	0	0	1	0	0	1	0
2	38	1	0	0	0	0	0	0	48	1.54	63	20.2395	2	0	38	1	0	0	0	0	0	2	1	0	1	0
2	33	0	0	0	0	1	1	1	59	1.64	72.5	21.9363	2	0	38	1	0	0	0	0	0	1	0	0	1	0
2	33	0	1	1	0	1	1	1	53.3	1.59	72.7	21.083	2	0	38	1	0	0	0	0	0	2	0	0	1	1
2	37	1	0	0	0	1	1	1	55	1.61	78	21.2183	2	0	39	1	0	0	0	0	0	2	0	0	2	0
2	33	0	0	0	0	0	0	0	70	1.58	73	28.0404	4	0	40	2	0	0	0	0	0	2	1	0	1	0
2	29	0	0	0	0	0	0	0	45	1.6	53	17.5781	1	1	24	1	0	0	0	0	0	2	0	1	1	0
2	32	0	0	0	0	0	0	0	50	1.55	60	20.8117	2	0	38	1	0	0	0	0	0	1	0	0	1	0
2	37	1	0	0	0	0	0	0	52	1.52	63.3	22.5069	2	0	38	1	0	0	0	0	0	3	0	2	1	0
2	37	1	0	0	0	1	1	1	55	1.65	65	20.202	2	0	39	1	0	0	0	0	0	3	1	0	1	1
2	38	1	0	0	0	1	1	1	57.5	1.64	68	21.3786	2	0	40	2	0	0	0	0	0	0	0	0	0	0
2	41	1	0	0	0	0	0	0	64.6	1.6	74	25.2344	4	0	40	2	0	0	0	0	0	2	0	1	0	1
2	34	0	0	1	0	1	0	0	64	1.68	78	22.6757	2	0	33	1	0	0	0	0	0	1	0	1	0	0
2	40	1	0	1	0	1	0	0	60	1.55	78	24.974	4	1	27	1	0	0	0	0	0	1	1	0	0	0
2	31	0	0	0	0	0	0	0	44	1.5	55.9	19.5556	2	0	38	1	0	0	0	0	0	3	0	2	1	0
2	34	0	0	0	0	0	0	0	50	1.6	66.6	19.5312	2	0	40	2	0	0	0	0	0	1	0	0	1	0
2	35	1	0	0	0	1	1	1	43	1.57	59.2	17.4449	1	0	38	1	0	0	0	0	0	2	1	1	0	0
2	35	1	0	0	0	1	1	1	58	1.57	77.2	23.5304	3	0	39	1	0	0	0	0	0	1	0	0	1	0
2	33	0	0	0	0	0	0	0	63	1.63	79	23.7118	3	0	40	2	0	0	0	0	0	0	0	0	0	0
2	34	0	0	0	0	0	0	0	48	1.6	61	18.75	2	0	38	2	0	0	0	0	0	1	0	0	1	0
2	35	1	0	1	0	1	0	0	60	1.63	74	22.5827	2	1	32	2	0	0	0	0	0	0	0	0	0	0
2	32	0	0	0	0	1	1	1	63	1.58	73.6	25.2363	4	0	39	2	0	0	0	0	0	6	1	1	3	1
2	32	0	0	0	0	1	1	1	46	1.6	55	17.9688	1	0	36	1	0	0	0	0	0	4	1	0	3	0
2	30	0	0	0	0	0	0	0	57	1.64	70	21.1927	2	1	32	1	0	0	0	0	0	7	1	0	4	2
2	30	0	0	0	0	1	1	3	74	1.54	97.7	31.2026	4	0	39	1	0	0	0	0	0	0	0	0	0	0
2	35	1	0	0	0	1	1	3	77	1.74	97.7	25.4327	4	0	39	1	0	0	0	0	0	2	0	2	0	0
2	31	0	0	0	0	0	0	0	55.6	1.65	70	20.4224	2	1	30	1	0	0	0	0	0	2	1	0	1	0
2	23	0	0	1	0	0	0	0	72	1.66	91	26.1286	4	1	32	1	0	0	0	0	0	2	0	2	0	0
2	35	1	0	0	0	1	1	1	47	1.67	51	16.8525	1	0	38	1	0	0	0	0	0	1	1	0	0	0
2	35	1	0	0	0	0	0	0	68.5	1.7	83	23.7024	3	1	26	1	0	0	0	0	0	1	1	0	0	0
2	39	1	0	0	0	1	1	1	53	1.65	71.8	19.4674	2	0	39	1	0	0	0	0	0	2	0	1	1	0
2	40	1	1	0	0	0	0	0	43	1.57	47.3	17.4449	1	0	39	2	0	0	0	0	0	1	0	0	0	1
2	36	1	0	1	0	1	0	0	55	1.68	67	19.487	2	0	34	1	0	0	0	0	0	0	0	0	0	0
2	43	1	0	0	0	1	0	0	55	1.56	60	22.6003	2	0	39	2	0	0	0	0	0	1	1	0	0	0
2	32	0	0	0	0	0	0	0	49	1.57	62	19.8791	2	0	40	2	0	0	0	0	0	0	0	0	0	0
2	28	0	0	0	0	0	0	0	45	1.63	52	16.937	1	0	40	2	0	1	0	1	0	4	0	2	1	1
2	30	0	0	0	0	0	0	0	46	1.6	60	17.9688	1	0	37	2	0	1	0	1	0	2	2	0	0	0
2	34	0	0	0	0	1	1	1	54	1.58	65	21.6311	2	0	38	1	0	1	0	1	0	1	0	1	0	0
2	34	0	0	0	0	0	0	0	58	1.65	73	21.3039	2	1	32	1	0	1	0	1	0	8	2	1	3	2
2	37	1	0	0	0	1	1	2	62	1.72	76.4	20.9573	2	0	39	1	0	1	0	1	0	0	0	0	0	0
2	33	0	0	0	0	1	1	1	58	1.58	72.1	23.2335	3	0	38	1	0	1	1	0	0	5	1	0	3	1
2	41	1	0	0	0	0	0	0	52.9	1.63	61.5	19.9104	2	0	39	1	0	1	1	0	0	2	1	0	1	0
2	35	1	0	0	0	1	1	1	52	1.6	74	20.3125	2	0	38	1	0	1	0	1	0	2	1	0	1	0
2	40	1	0	0	0	1	1	4	46	1.55	56	19.1467	2	0	37	1	0	1	1	0	0	1	0	1	0	0
2	40	1	0	0	0	0	0	0	48	1.59	58	18.9866	2	0	35	1	0	1	1	0	0	1	0	1	0	0
